# Supplementary material for: Conifers Phytochemicals: A Valuable Forest with Therapeutic Potential
Source: Molecules. 2021 May 18;26(10):3005. doi: 10.3390/molecules26103005 (PMC8158490; doi:10.3390/molecules26103005)
Supplement: Supplementary file 1 [file molecules-26-03005-s001.zip]

Archive with 1 entries (1 files):
- molecules-1210382-supplementary.pdf
